# Supplementary material for: Factors associated with foreign body infection in methicillin-resistant Staphylococcus aureus bacteremia
Source: Front Immunol. 2024 Feb 16;15:1335867. doi: 10.3389/fimmu.2024.1335867 (PMC10904584; doi:10.3389/fimmu.2024.1335867)
Supplement: Supplementary file 2 [file DataSheet_2.xlsx]

## Sheet: Feuil1
ID	Cerner.Accession	parent_sample_type	Foreign.Body.Infected	Biofilm OD Value	BiofilmClass	BiofilmStrongModerate	ST	arcC	aroE	glpF	gmk	pta	tpi	yqiL	LukF_assembed	LukF_matched	LukS_assembed	LukS_matched
MRSABB_00006	18-199-02178	Blood	1	0.4645	Weak	0	72	1	4	1	8	4	4	3	NA	NA	NA	NA
MRSABB_00032	18-209-02615	Blood	0	0.175611	Weak	0	8	3	3	1	1	4	4	3	Y	Y	Y	Y
MRSABB_00034	18-212-11167	Blood	0	0.405278	Weak	0	5	1	4	1	4	12	1	10	NA	NA	NA	NA
MRSABB_00153	18-247-01580	Blood	1	0.274389	Weak	0	5	1	4	1	4	12	1	10	NA	NA	NA	NA
MRSABB_00154	18-253-01408	Blood	0	0.201611	Weak	0	105	1	4	1	4	12	1	28	NA	NA	NA	NA
MRSABB_00247	18-284-00309	Blood	1	0.249833	Weak	0	5	1	4	1	4	12	1	10	NA	NA	NA	NA
MRSABB_00299	18-296-02137	Blood	1	0.997389	Moderate	1	8	3	3	1	1	4	4	3	Y	Y	Y	Y
MRSABB_00390	18-327-07874	Blood	1	0.9055	Moderate	1	8	3	3	1	1	4	4	3	NA	NA	NA	NA
MRSABB_01692	19-330-04969	Blood	1				105	1	4	1	4	12	1	28	NA	NA	NA	NA
MRSABB_00485	18-359-02977	Blood	0	0.253389	Weak	0	Novel	1	4	1	273	12	1	28	NA	NA	NA	NA
MRSABB_00567	19-012-06572	Blood	1	0.948833	Moderate	1	8	3	3	1	1	4	4	3	NA	NA	NA	NA
MRSABB_00571	19-018-08727	Blood	1	0.254167	Weak	0	105	1	4	1	4	12	1	28	NA	NA	NA	NA
MRSABB_00594	19-024-03974	Blood	1	0.485056	Weak	0	8	3	3	1	1	4	4	3	Y	Y	Y	Y
MRSABB_00665	19-036-09504	Blood	0	1.05939	Moderate	1	8	3	3	1	1	4	4	3	NA	NA	NA	NA
MRSABB_00669	19-042-00162	Blood	0	0.561611	Moderate	1	Novel	3	3	1	439	4	4	3	Y	Y	Y	Y
MRSABB_00704	19-048-00331	Blood	1	1.06194	Moderate	1	8	3	3	1	1	4	4	3	NA	NA	NA	NA
MRSABB_00705	19-052-02149	Blood	1	0.444278	Weak	0	8	3	3	1	1	4	4	3	NA	NA	NA	NA
MRSABB_00736	19-057-10196	Blood	0	0.277167	Weak	0	8	3	3	1	1	4	4	3	Y	Y	Y	Y
MRSABB_00796	19-073-00740	Blood	1	1.44172	Strong	1	8	3	3	1	1	4	4	3	Y	Y	Y	Y
MRSABB_00816	19-079-11709	Blood	0	0.656944	Moderate	1	3059	1	4	1	4	12	332	10	NA	NA	NA	NA
MRSABB_00894	19-097-04894	Blood	0	0.364611	Weak	0	5	1	4	1	4	12	1	10	NA	NA	NA	NA
MRSABB_00915	19-105-06917	Blood	1	0.352611	Weak	0	8	3	3	1	1	4	4	3	Y	Y	Y	Y
MRSABB_00963	19-115-13207	Blood	0	0.222611	Weak	0	105	1	4	1	4	12	1	28	NA	NA	NA	NA
MRSABB_00967	19-128-03586	Blood	0	0.798056	Moderate	1	8	3	3	1	1	4	4	3	Y	Y	Y	Y
MRSABB_01429	19-255-01609	Blood	1	0.858611	Moderate	1	105	1	4	1	4	12	1	28	NA	NA	NA	NA
MRSABB_01096	19-152-03685	Blood	0	0.399833	Weak	0	105	1	4	1	4	12	1	28	NA	NA	NA	NA
MRSABB_01230	19-190-12636	Blood	0	1.31706	Moderate	1	8	3	3	1	1	4	4	3	NA	NA	NA	NA
MRSABB_01266	19-195-03322	Blood	0	0.365944	Weak	0	5	1	4	1	4	12	1	10	NA	NA	NA	NA
MRSABB_01253	19-196-01058	Blood	1	0.317389	Weak	0	87	19	23	15	2	41	20	15	NA	NA	NA	NA
MRSABB_01378	19-247-02492	Blood	0	0.931611	Moderate	1	8	3	3	1	1	4	4	3	Y	Y	Y	Y
MRSABB_01512	19-279-01900	Blood	0	0.207167	Weak	0	105	1	4	1	4	12	1	28	NA	NA	NA	NA
MRSABB_01515	19-283-02248	Blood	1	0.492278	Moderate	1	840	1	145	1	4	12	1	10	NA	NA	NA	NA
MRSABB_01539	19-287-12862	Blood	0	0.723722	Moderate	1	8	3	3	1	1	4	4	3	Y	Y	Y	Y
MRSABB_01645	19-310-10793	Blood	1	0.599722	Moderate	1	5	1	4	1	4	12	1	10	NA	NA	NA	NA
MRSABB_01667	19-320-04973	Blood	0	0.2465	Weak	0	105	1	4	1	4	12	1	28	NA	NA	NA	NA
MRSABB_02741	20-321-15883	Blood	1	1.00672	Moderate	1	8	3	3	1	1	4	4	3	Y	Y	Y	Y
MRSABB_01732	19-344-07866	Blood	1	0.250833	Weak	0	8	3	3	1	1	4	4	3	Y	Y	Y	Y
MRSABB_01892	20-024-02430	Blood	1	0.339722	Weak	0	30	2	2	2	2	6	3	2	NA	NA	NA	NA
MRSABB_01919	20-036-11158	Blood	0	0.757278	Moderate	1	8	3	3	1	1	4	4	3	Y	Y	Y	Y
MRSABB_01965	20-050-02490	Blood	1	0.261833	Weak	0	105	1	4	1	4	12	1	28	NA	NA	NA	NA
MRSABB_01982	20-053-03895	Blood	0	0.239278	Weak	0	5	1	4	1	4	12	1	10	NA	NA	NA	NA
MRSABB_02004	20-064-08026	Blood	1	1.12594	Moderate	1	8	3	3	1	1	4	4	3	NA	NA	NA	NA
MRSABB_02005	20-064-02882	Blood	1	0.4465	Moderate	1	5	1	4	1	4	12	1	10	NA	NA	NA	NA
MRSABB_02059	20-082-00416	Blood	0	0.3575	Weak	0	8	3	3	1	1	4	4	3	Y	Y	Y	Y
MRSABB_02073	20-087-00178	Blood	1	0.488278	Moderate	1	5	1	4	1	4	12	1	10	NA	NA	NA	NA
MRSABB_02102	20-183-05248	Blood	0	1.09594	Moderate	1	5	1	4	1	4	12	1	10	NA	NA	NA	NA
MRSABB_02177	20-124-02649	Blood	0	0.206611	Weak	0	NA	NA	NA	NA	NA	NA	NA	NA	NA	NA	NA	NA
MRSABB_02193	20-195-14081	Blood	1	0.282278	Weak	0	59	19	23	15	2	19	20	15	NA	NA	NA	NA
MRSABB_02207	20-138-06782	Blood	1	0.558833	Moderate	1	8	3	3	1	1	4	4	3	Y	Y	Y	Y
MRSABB_02217	20-144-02776	Blood	0				8	3	3	1	1	4	4	3	NA	NA	NA	NA
MRSABB_02234	20-149-01289	Blood	0	0.627944	Moderate	1	105	1	4	1	4	12	1	28	NA	NA	NA	NA
MRSABB_02253	20-157-10474	Blood	0	0.310389	Weak	0	5	1	4	1	4	12	1	10	NA	NA	NA	NA
MRSABB_02277	20-168-10332	Blood	0	0.325278	Weak	0	5	1	4	1	4	12	1	10	NA	NA	NA	NA
MRSABB_02280	20-176-08552	Blood	0	1.05072	Moderate	1	105	1	4	1	4	12	1	28	NA	NA	NA	NA
MRSABB_02426	20-224-02833	Blood	1	0.4825	Weak	0	8	3	3	1	1	4	4	3	Y	Y	Y	Y
MRSABB_02472	20-229-00581	Blood	0	0.962389	Moderate	1	8	3	3	1	1	4	4	3	Y	Y	Y	Y
MRSABB_02476	20-232-13069	Blood	1	0.989944	Moderate	1	105	1	4	1	4	12	1	28	NA	NA	NA	NA
MRSABB_02551	20-253-02027	Blood	0	0.260278	Weak	0	772	1	1	1	1	22	1	1	Y	Y	Y	Y
MRSABB_02553	20-255-00505	Blood	1	0.258389	Weak	0	8	3	3	1	1	4	4	3	Y	Y	Y	Y
MRSABB_02558	20-265-14987	Blood	1	0.802056	Moderate	1	5	1	4	1	4	12	1	10	Partial	N	NA	NA
MRSABB_02603	20-277-03505	Blood	1	0.576722	Moderate	1	105	1	4	1	4	12	1	28	Partial	N	NA	NA
MRSABB_02652	20-286-05881	Blood	1	0.293167	Weak	0	105	1	4	1	4	12	1	28	Fragmented	N	Partial	N
MRSABB_02654	20-288-00146	Blood	1	0.4075	Weak	0	105	1	4	1	4	12	1	28	NA	NA	NA	NA
MRSABB_02726	20-309-0759	Blood	0	0.596167	Moderate	1	5	1	4	1	4	12	1	10	Partial	N	NA	NA
MRSABB_02732	20-312-04644	Blood	0	0.680056	Moderate	1	8	3	3	1	1	4	4	3	Y	Y	Y	Y
MRSABB_02775	20-338-13419	Blood	1	0.180833	Weak	0	8	3	3	1	1	4	4	3	Y	Y	Y	Y
MRSABB_02776	20-336-14486	Blood	0	0.984944	Moderate	1	8	3	3	1	1	4	4	3	Y	Y	Y	Y
MRSABB_02838	20-360-00467	Blood	0	0.498667	Moderate	1	8	3	3	1	1	4	4	3	NA	NA	NA	NA
MRSABB_02860	21-004-07603	Blood	1	0.304778	Weak	0	5	1	4	1	4	12	1	10	NA	NA	NA	NA
MRSABB_02905	21-018-09784	Blood	1	0.210556	Weak	0	840	1	145	1	4	12	1	10	NA	NA	NA	NA
MRSABB_02928	21-026-09896	Blood	0	0.100778	Weak	0	105	1	4	1	4	12	1	28	NA	NA	NA	NA
MRSABB_02987	21-043-15156	Blood	0	0.481333	Moderate	1	5	1	4	1	4	12	1	10	NA	NA	NA	NA
MRSABB_03002	21-050-12061	Blood	0	0.481389	Weak	0	8	3	3	1	1	4	4	3	Y	Y	Y	Y
MRSABB_03008	21-053-17767	Blood	0	0.564944	Moderate	1	8	3	3	1	1	4	4	3	Y	Y	Y	Y
MRSABB_03009	21-054-15489	Blood	0	0.478722	Weak	0	8	3	3	1	1	4	4	3	Y	Y	Y	Y
MRSABB_03010	21-055-00338	Blood	0	0.209944	Weak	0	105	1	4	1	4	12	1	28	NA	NA	NA	NA
MRSABB_03084	21-075-13861	Blood	0	0.296833	Weak	0	5	1	4	1	4	12	1	10	NA	NA	NA	NA
MRSABB_03172	21-099-13697	Blood	0	0.668833	Moderate	1	NA	NA	NA	NA	NA	NA	NA	NA	NA	NA	NA	NA
MRSABB_03175	21-100-03055	Blood	0	0.282889	Weak	0	5	1	4	1	4	12	1	10	NA	NA	NA	NA
MRSABB_03177	21-105-12401	Blood	1	0.227111	Weak	0	5	1	4	1	4	12	1	10	NA	NA	NA	NA
MRSABB_03205	21-107-09114	Blood	0	0.181667	Weak	0	105	1	4	1	4	12	1	28	NA	NA	NA	NA
MRSABB_03231	21-119-16636	Blood	0	0.516778	Moderate	1	5	1	4	1	4	12	1	10	NA	NA	NA	NA
MRSABB_03293	21-139-14156	Blood	0	0.342889	Weak	0	5	1	4	1	4	12	1	10	NA	NA	NA	NA
MRSABB_03313	21-138-16351	Blood	1	0.286556	Weak	0	5	1	4	1	4	12	1	10	NA	NA	NA	NA
MRSABB_03447	21-164-05067	Blood	0	1.03256	Moderate	1	105	1	4	1	4	12	1	28	NA	NA	NA	NA
MRSABB_03493	21-196-13379	Blood	0	0.327	Weak	0	105	1	4	1	4	12	1	28	NA	NA	NA	NA
MRSABB_03494	21-195-02259	Blood	1	0.262778	Weak	0	105	1	4	1	4	12	1	28	NA	NA	NA	NA
MRSABB_03495	21-197-05448	Blood	0	0.270333	Weak	0	Novel	736	35	19	2	20	26	39	NA	NA	NA	NA
MRSABB_03572	21-225-10648	Blood	1	0.758667	Moderate	1	8	3	3	1	1	4	4	3	Y	Y	Y	Y
MRSABB_03588	21-225-13898	Blood	1	1.69689	Strong	1	8	3	3	1	1	4	4	3	Y	Y	Y	Y
MRSABB_03615	21-234-01206	Blood	1	0.342444	Weak	0	5	1	4	1	4	12	1	10	NA	NA	NA	NA
MRSABB_03616	21-239-12727	Blood	0	0.292889	Weak	0	105	1	4	1	4	12	1	28	NA	NA	NA	NA
MRSABB_03696	21-249-05465	Blood	0	0.491222	Weak	0	8	3	3	1	1	4	4	3	Y	Y	Y	Y
MRSABB_03728	21-255-00577	Blood	0	0.604222	Moderate	1	8	3	3	1	1	4	4	3	Y	Y	Y	Y
MRSABB_03737	21-257-04770	Blood	0	0.334222	Weak	0	5	1	4	1	4	12	1	10	NA	NA	NA	NA
MRSABB_03815	21-268-07704	Blood	1	0.506778	Moderate	1	8	3	3	1	1	4	4	3	Y	Y	Y	Y
MRSABB_03842	21-277-08774	Blood	0	0.302667	Weak	0	NA	NA	NA	NA	NA	NA	NA	NA	NA	NA	NA	NA
MRSABB_03846	21-280-03622	Blood	1	0.186333	Weak	0	5	1	4	1	4	12	1	10	NA	NA	NA	NA
MRSABB_03870	21-290-01041	Blood	1	0.466667	Moderate	1	5	1	4	1	4	12	1	10	NA	NA	NA	NA
MRSABB_03873	21-289-02968	Blood	0	0.518778	Moderate	1	8	3	3	1	1	4	4	3	Y	Y	Y	Y
MRSABB_03934	21-307-00947	Blood	1	0.376333	Weak	0	8	3	3	1	1	4	4	3	Y	Y	Y	Y
MRSABB_03998	21-325-07062	Blood	0	0.404667	Weak	0	5	1	4	1	4	12	1	10	NA	NA	NA	NA
MRSABB_04040	21-343-08455	Blood	0	0.601222	Moderate	1	5	1	4	1	4	12	1	10	NA	NA	NA	NA
MRSABB_04044	21-337-14439	Blood	0	0.647222	Moderate	1	8	3	3	1	1	4	4	3	NA	NA	NA	NA
MRSABB_04082	21-362-16110	Blood	1	0.362111	Weak	0	8	3	3	1	1	4	4	3	Y	Y	Y	Y
MRSABB_04083	21-354-01423	Blood	0	0.358667	Weak	0	5	1	4	1	4	12	1	10	NA	NA	NA	NA
MRSABB_04092	21-364-09962	Blood	0	0.235333	Weak	0	8	3	3	1	1	4	4	3	Y	Y	Y	Y
MRSABB_04136	22-013-16419	Blood	1	0.448611	Weak	0	8	3	3	1	1	4	4	3	Y	Y	Y	Y
MRSABB_04287	22-046-06031	Blood	0	0.435278	Weak	0	1	1	1	1	1	1	1	1	NA	NA	NA	NA
MRSABB_04160	22-013-07548	Blood	0	0.321722	Weak	0	8	3	3	1	1	4	4	3	interrupted	N	Y	Y
MRSABB_04228	22-023-05314	Blood	0	0.199722	Weak	0	5	1	4	1	4	12	1	10	NA	NA	NA	NA
MRSABB_04241	22-036-04261	Blood	0	0.199167	Weak	0	5	1	4	1	4	12	1	10	NA	NA	NA	NA
MRSABB_04258	22-041-08122	Blood	0	0.221722	Weak	0	105	1	4	1	4	12	1	28	NA	NA	NA	NA
MRSABB_04288	22-049-10206	Blood	0	0.329278	Weak	0	5	1	4	1	4	12	1	10	NA	NA	NA	NA
MRSABB_04289	22-050-04957	Blood	0	0.317167	Weak	0	5	1	4	1	4	12	1	10	NA	NA	NA	NA
MRSABB_04300	22-040-02631	Blood	1	0.363167	Weak	0	8	3	3	1	1	4	4	3	Y	Y	Y	Y
MRSABB_04312	22-054-00446	Blood	1	0.437167	Weak	0	5	1	4	1	4	12	1	10	NA	NA	NA	NA
MRSABB_04272	22-043-06785	NA	1	0.455833	Weak	0	NA	NA	NA	NA	NA	NA	NA	NA	NA	NA	NA	NA
